# Supplementary material for: Seasonal insights for integrative mosquito management from multi-year baseline entomological data on Aedes aegypti in Lee County, Florida
Source: PLoS One. 2024 Oct 11;19(10):e0311407. doi: 10.1371/journal.pone.0311407 (PMC11469506; doi:10.1371/journal.pone.0311407)
Supplement: S1 Table — (CSV) [file pone.0311407.s002.csv]

trap	Gi	E(Gi)	V(Gi)	Z(Gi)	Pr(z != E(Gi))	year
1	0.012928567	0.008695652	5.6385466140285e-06	1.782608551	0.074650047	2017
2	0.012335535	0.008695652	6.9346293367527e-06	1.382215582	0.166905517	2017
3	0.005233805	0.008695652	1.0379237351281e-05	-1.074546319	0.282577897	2017
4	0.013461161	0.008695652	6.39203626781487e-06	1.88490602	0.059442527	2017
5	0.014802046	0.008695652	7.11456742695045e-06	2.289341355	0.022059527	2017
6	0.013300965	0.008695652	6.39492960346389e-06	1.821131104	0.06858693	2017
7	0.013008966	0.008695652	6.35448898280297e-06	1.711081566	0.087066057	2017
8	0.012852813	0.008695652	6.30863433589067e-06	1.655118715	0.097900419	2017
9	0.015209642	0.008695652	6.96623806187118e-06	2.468015748	0.013586434	2017
10	0.015065762	0.008695652	7.03071216801238e-06	2.40241081	0.016287406	2017
11	0.01629185	0.008695652	7.88504441085514e-06	2.705167689	0.006826992	2017
12	0.011787917	0.008695652	5.54574504177556e-06	1.313096787	0.189150336	2017
13	0.013998286	0.008695652	7.09620715064841e-06	1.990574955	0.046527636	2017
14	0.012751092	0.008695652	1.23794591516675e-05	1.152622504	0.249065362	2017
15	0.008147568	0.008695652	5.59090116807654e-06	-0.231796022	0.816696447	2017
16	0.007442899	0.008695652	5.57798654735903e-06	-0.530428234	0.595815054	2017
17	0.005360099	0.008695652	6.30700223049317e-06	-1.328178394	0.18411918	2017
18	0.004425939	0.008695652	5.0313430163432e-06	-1.903516749	0.05697315	2017
19	0.004048043	0.008695652	4.63129334032545e-06	-2.159625441	0.030801677	2017
20	0.004807668	0.008695652	3.85012539464175e-06	-1.981467997	0.047538815	2017
21	0.004789836	0.008695652	3.54450618838941e-06	-2.074597795	0.038023827	2017
22	0.004952359	0.008695652	3.28124314337606e-06	-2.066496283	0.038781643	2017
23	0.004872981	0.008695652	3.55585104207088e-06	-2.027193168	0.042642662	2017
24	0.00516822	0.008695652	3.27395113445924e-06	-1.949496905	0.051236112	2017
25	0.013089462	0.008695652	8.9885532450971e-06	1.465535626	0.14277484	2017
26	0.005070034	0.008695652	3.30588042015688e-06	-1.994061509	0.046145333	2017
27	0.005037056	0.008695652	3.63987694946972e-06	-1.917657725	0.055154425	2017
28	0.005279274	0.008695652	3.31460296738569e-06	-1.87650685	0.060585715	2017
29	0.005121003	0.008695652	3.64349979522368e-06	-1.872725305	0.061106327	2017
30	0.005342769	0.008695652	3.60094776921532e-06	-1.766892189	0.077246285	2017
31	0.00528223	0.008695652	3.33193183228009e-06	-1.870001703	0.061483581	2017
32	0.005320185	0.008695652	3.32271876355346e-06	-1.851770198	0.064058829	2017
33	0.005636529	0.008695652	3.56441603654041e-06	-1.620327139	0.105162022	2017
34	0.006219184	0.008695652	3.29147176026e-06	-1.365015696	0.172248117	2017
35	0.006532571	0.008695652	3.53561497251106e-06	-1.150377292	0.249988509	2017
36	0.011321422	0.008695652	8.0633101831954e-06	0.924698013	0.355123013	2017
37	0.006051032	0.008695652	3.34593053136895e-06	-1.445788571	0.148236513	2017
38	0.006208501	0.008695652	3.63931918456652e-06	-1.303743246	0.192321139	2017
39	0.0073896	0.008695652	4.2626063619596e-06	-0.63259062	0.527001014	2017
40	0.007100742	0.008695652	5.11550273228748e-06	-0.705167184	0.480706201	2017
41	0.007165537	0.008695652	6.39124189594769e-06	-0.605245232	0.545016066	2017
42	0.009067251	0.008695652	6.96354162405547e-06	0.140818178	0.888013582	2017
43	0.009577396	0.008695652	6.24384535187242e-06	0.352871388	0.724184862	2017
44	0.008261797	0.008695652	7.11779834078434e-06	-0.162619151	0.870818307	2017
45	0.00875321	0.008695652	6.26078928660949e-06	0.023003364	0.981647589	2017
46	0.00841152	0.008695652	7.15417014920674e-06	-0.106228454	0.915401096	2017
47	0.010975245	0.008695652	7.00531923801152e-06	0.861277899	0.389085005	2017
48	0.007502421	0.008695652	7.05979164003686e-06	-0.449085184	0.653370208	2017
49	0.007938277	0.008695652	6.90073644522741e-06	-0.288312299	0.773107693	2017
50	0.006207206	0.008695652	7.07367622878039e-06	-0.935633279	0.349462034	2017
51	0.006222104	0.008695652	7.87235509669759e-06	-0.881592666	0.377997123	2017
52	0.006227299	0.008695652	7.87036889756918e-06	-0.879852128	0.378939421	2017
53	0.005556759	0.008695652	8.91321158420143e-06	-1.051379304	0.293084417	2017
54	0.009488789	0.008695652	7.03144422169732e-06	0.299106643	0.764858678	2017
55	0.009803579	0.008695652	6.39417758979371e-06	0.438145846	0.661280562	2017
56	0.009148167	0.008695652	5.75579877628983e-06	0.188616755	0.8503932	2017
57	0.008252655	0.008695652	5.59090116807654e-06	-0.187352691	0.851384113	2017
58	0.007978801	0.008695652	5.6860090004931e-06	-0.300624936	0.763700514	2017
59	0.013150045	0.008695652	5.52788299304765e-06	1.894562979	0.058150323	2017
60	0.012461183	0.008695652	6.86895527857803e-06	1.436748867	0.150789364	2017
61	0.00556885	0.008695652	1.02352093210352e-05	-0.977354311	0.328393774	2017
62	0.01421614	0.008695652	6.13918716243984e-06	2.228035256	0.025878164	2017
63	0.015345065	0.008695652	6.89347738333378e-06	2.532585513	0.011322475	2017
64	0.014199848	0.008695652	6.14881010536811e-06	2.219720908	0.026437719	2017
65	0.014108277	0.008695652	6.19947756853824e-06	2.17385394	0.029716106	2017
66	0.014165576	0.008695652	6.1684532269166e-06	2.202384523	0.027638158	2017
67	0.015382781	0.008695652	6.87112834194363e-06	2.551089224	0.010738683	2017
68	0.015370219	0.008695652	6.87867310218798e-06	2.544900044	0.010930902	2017
69	0.016524447	0.008695652	7.75965108223613e-06	2.810436695	0.004947432	2017
70	0.014155769	0.008695652	6.1739243354614e-06	2.197461634	0.027987494	2017
71	0.015291032	0.008695652	6.92391265450083e-06	2.506478665	0.012194042	2017
72	0.015315819	0.008695652	1.21852974176027e-05	1.896491322	0.057895106	2017
73	0.00827878	0.008695652	5.53134726001031e-06	-0.177250583	0.859311565	2017
74	0.007562455	0.008695652	5.52351763888857e-06	-0.482167229	0.629687155	2017
75	0.005801458	0.008695652	6.14594140001146e-06	-1.167437015	0.24303393	2017
76	0.004500328	0.008695652	4.999920900758e-06	-1.876221013	0.060624938	2017
77	0.004261418	0.008695652	4.55074586687891e-06	-2.078630612	0.037651315	2017
78	0.004899878	0.008695652	3.81313378133829e-06	-1.943834805	0.051915375	2017
79	0.004878514	0.008695652	3.50976697971279e-06	-2.037505164	0.041599445	2017
80	0.005076402	0.008695652	3.23397832217333e-06	-2.012565825	0.044160325	2017
81	0.004990379	0.008695652	3.5108687250538e-06	-1.977483996	0.047986948	2017
82	0.005265533	0.008695652	3.23602881659105e-06	-1.906790871	0.056547674	2017
83	0.013379546	0.008695652	8.84484850671698e-06	1.574932277	0.115272077	2017
84	0.005265533	0.008695652	3.23602881659105e-06	-1.906790871	0.056547674	2017
85	0.005459468	0.008695652	3.52483041538091e-06	-1.723709626	0.084760276	2017
86	0.005501968	0.008695652	3.2365391636787e-06	-1.775217288	0.075862016	2017
87	0.005555246	0.008695652	3.53053455656529e-06	-1.671343173	0.094653913	2017
88	0.005602646	0.008695652	3.5108687250538e-06	-1.650720154	0.098795731	2017
89	0.005563104	0.008695652	3.2405891095859e-06	-1.740146101	0.081833367	2017
90	0.005567883	0.008695652	3.23857143655142e-06	-1.738032469	0.082205093	2017
91	0.005769323	0.008695652	3.51306034470309e-06	-1.561278721	0.118458002	2017
92	0.006360451	0.008695652	3.23602881659105e-06	-1.298129993	0.194242669	2017
93	0.006601232	0.008695652	3.50587975601208e-06	-1.118575573	0.263321249	2017
94	0.01225005	0.008695652	7.75353518567374e-06	1.27648621	0.201783699	2017
95	0.00638506	0.008695652	3.24109124426254e-06	-1.283446262	0.199335775	2017
96	0.006642817	0.008695652	3.50866128099249e-06	-1.095931159	0.273108902	2017
97	0.00765117	0.008695652	4.16011733693689e-06	-0.512092371	0.608586363	2017
98	0.007378963	0.008695652	5.0038801125061e-06	-0.588612795	0.556121049	2017
99	0.008329744	0.008695652	6.14402026884415e-06	-0.147620353	0.882642392	2017
100	0.009262498	0.008695652	6.87329366860422e-06	0.216213505	0.828821327	2017
101	0.009794407	0.008695652	6.14498170012321e-06	0.443241584	0.657591004	2017
102	0.009720773	0.008695652	6.90381819151964e-06	0.390149015	0.69642636	2017
103	0.009021872	0.008695652	6.14402026884415e-06	0.131608622	0.895293866	2017
104	0.009393891	0.008695652	6.88187750155378e-06	0.266164813	0.790112281	2017
105	0.011240514	0.008695652	6.88400406467585e-06	0.969937111	0.33207784	2017
106	0.007960373	0.008695652	6.88400406467585e-06	-0.280240965	0.77929264	2017
107	0.007993491	0.008695652	6.87437342900482e-06	-0.267806078	0.788848592	2017
108	0.007907291	0.008695652	6.91496726006242e-06	-0.299799164	0.764330353	2017
109	0.006467589	0.008695652	7.76812152471021e-06	-0.799409924	0.424052758	2017
110	0.006488143	0.008695652	7.75843227094407e-06	-0.792529792	0.428051828	2017
111	0.005707908	0.008695652	8.84484850671698e-06	-1.004611557	0.31508393	2017
112	0.011094072	0.008695652	6.95534454176527e-06	0.909422883	0.363126947	2017
113	0.010794452	0.008695652	6.16477088606215e-06	0.845303394	0.397941467	2017
114	0.010066785	0.008695652	5.52788299304765e-06	0.583176792	0.559774292	2017
115	0.00839399	0.008695652	5.52614151756318e-06	-0.128324588	0.897892107	2017
116	0.008199328	0.008695652	5.61256268956189e-06	-0.20950034	0.83405767	2017
117	0.01121333	0.008695652	4.02656320543762e-06	1.254679536	0.209595118	2018
118	0.009866827	0.008695652	5.00196122376534e-06	0.523662457	0.600513332	2018
119	0.004874988	0.008695652	7.63636581635434e-06	-1.382596685	0.166788566	2018
120	0.011126634	0.008695652	4.55616083426537e-06	1.138891178	0.254748546	2018
121	0.011411192	0.008695652	5.11675699697316e-06	1.200490741	0.229948807	2018
122	0.010279421	0.008695652	4.49722101764988e-06	0.746826249	0.455168449	2018
123	0.01057313	0.008695652	4.56526839654684e-06	0.878701974	0.379562888	2018
124	0.010205787	0.008695652	4.47223923546517e-06	0.71409054	0.475171195	2018
125	0.012065176	0.008695652	5.07660110260755e-06	1.495484759	0.134787975	2018
126	0.012003911	0.008695652	5.09015930491488e-06	1.466337118	0.142556468	2018
127	0.013165424	0.008695652	5.70970153198938e-06	1.870590303	0.06140189	2018
128	0.010728772	0.008695652	4.580844135009e-06	0.949926894	0.3421494	2018
129	0.011521855	0.008695652	5.12618272251007e-06	1.2482636	0.21193454	2018
130	0.011699973	0.008695652	8.76612444174431e-06	1.014711164	0.310243531	2018
131	0.007690223	0.008695652	4.04141976743245e-06	-0.500131736	0.616982321	2018
132	0.007203251	0.008695652	4.03868020754564e-06	-0.742618708	0.457712559	2018
133	0.006147408	0.008695652	4.48895034627334e-06	-1.20273157	0.229080213	2018
134	0.00476066	0.008695652	3.65641829489728e-06	-2.057860526	0.039603524	2018
135	0.00459098	0.008695652	3.32913888888114e-06	-2.249637469	0.024471968	2018
136	0.006216283	0.008695652	2.77411161280703e-06	-1.488604383	0.136591577	2018
137	0.006668227	0.008695652	2.55794101845348e-06	-1.267650788	0.204922686	2018
138	0.007359101	0.008695652	2.36253983219788e-06	-0.869552653	0.384544922	2018
139	0.007609833	0.008695652	2.55033786396422e-06	-0.679921029	0.496554465	2018
140	0.00786836	0.008695652	2.3617097033219e-06	-0.538326384	0.59035174	2018
141	0.009801128	0.008695652	6.45475272255658e-06	0.435120412	0.663475028	2018
142	0.007389848	0.008695652	2.40874323266721e-06	-0.841361792	0.400145283	2018
143	0.008015162	0.008695652	2.59443053779992e-06	-0.422475071	0.672678293	2018
144	0.00775153	0.008695652	2.40982492566769e-06	-0.608184689	0.543064988	2018
145	0.007698424	0.008695652	2.60359708780593e-06	-0.618027088	0.536557483	2018
146	0.008002722	0.008695652	2.61386400960925e-06	-0.428595945	0.668217297	2018
147	0.007838478	0.008695652	2.39847578053638e-06	-0.553479057	0.579935417	2018
148	0.007842612	0.008695652	2.39775303485378e-06	-0.550892938	0.581707069	2018
149	0.008092081	0.008695652	2.61073259432744e-06	-0.37354883	0.70874001	2018
150	0.008690937	0.008695652	2.40208224276617e-06	-0.003042126	0.997572738	2018
151	0.009024937	0.008695652	2.60645504402756e-06	0.203960616	0.838384276	2018
152	0.008627879	0.008695652	5.76787697771859e-06	-0.028219484	0.977487097	2018
153	0.008550813	0.008695652	2.41271038698291e-06	-0.093246987	0.925707346	2018
154	0.008963626	0.008695652	2.61837824241029e-06	0.165606147	0.868466909	2018
155	0.010236953	0.008695652	3.06660283086973e-06	0.8801541	0.378775835	2018
156	0.009662755	0.008695652	3.66012421579035e-06	0.50550393	0.613204939	2018
157	0.009272509	0.008695652	4.53514995203796e-06	0.270877008	0.786485629	2018
158	0.0101404	0.008695652	5.0481506579211e-06	0.643022232	0.520209674	2018
159	0.009969064	0.008695652	4.48818787783917e-06	0.601081346	0.547785807	2018
160	0.00834133	0.008695652	5.02460357919096e-06	-0.158069182	0.874402285	2018
161	0.0086506	0.008695652	4.56166952043764e-06	-0.021093648	0.983170952	2018
162	0.008794509	0.008695652	5.1284764580412e-06	0.043652747	0.965181206	2018
163	0.00775532	0.008695652	5.12765739138682e-06	-0.41526177	0.677950284	2018
164	0.007860976	0.008695652	5.06176068971805e-06	-0.370994175	0.71064187	2018
165	0.008749395	0.008695652	4.98269581730935e-06	0.024076215	0.980791815	2018
166	0.007355674	0.008695652	5.0538754176593e-06	-0.596053874	0.551139237	2018
167	0.007070809	0.008695652	5.66441837402258e-06	-0.682705952	0.494792668	2018
168	0.00700903	0.008695652	5.68243301116579e-06	-0.707539485	0.479231284	2018
169	0.005834638	0.008695652	6.4357797387503e-06	-1.127767175	0.25941826	2018
170	0.008128576	0.008695652	5.10983545744315e-06	-0.25086397	0.801919281	2018
171	0.006286131	0.008695652	4.24499567072847e-06	-1.169477978	0.242211109	2018
172	0.007078823	0.008695652	4.124653919161e-06	-0.796105001	0.425971008	2018
173	0.007780073	0.008695652	4.02875710406423e-06	-0.456152996	0.648279963	2018
174	0.007685714	0.008695652	4.05634265247239e-06	-0.501449668	0.616054692	2018
175	0.011339855	0.008695652	3.97594804798969e-06	1.32609451	0.184808394	2018
176	0.010006045	0.008695652	4.94917422307524e-06	0.589026831	0.555843275	2018
177	0.006111348	0.008695652	7.38245148602858e-06	-0.951137692	0.341534483	2018
178	0.011555756	0.008695652	4.42559976302406e-06	1.359551557	0.173971877	2018
179	0.012383388	0.008695652	4.97360195363765e-06	1.6535764	0.098213611	2018
180	0.01154443	0.008695652	4.43043150124987e-06	1.353429284	0.175918527	2018
181	0.011528561	0.008695652	4.43707529632156e-06	1.344881854	0.178663391	2018
182	0.011426165	0.008695652	4.47639678229359e-06	1.290565145	0.196854509	2018
183	0.01243587	0.008695652	4.95136586396799e-06	1.680871079	0.092787959	2018
184	0.012410898	0.008695652	4.9621315469651e-06	1.667836316	0.095348225	2018
185	0.013515178	0.008695652	5.58153476666059e-06	2.039987243	0.041351596	2018
186	0.011503591	0.008695652	4.4472302317412e-06	1.331505109	0.183022865	2018
187	0.012330749	0.008695652	4.99441165026326e-06	1.626573792	0.103827649	2018
188	0.011917429	0.008695652	8.68289092904802e-06	1.093360331	0.274235623	2018
189	0.007871224	0.008695652	3.97951451127628e-06	-0.41327374	0.679406067	2018
190	0.007361476	0.008695652	3.985656670555e-06	-0.668287496	0.503950093	2018
191	0.006319622	0.008695652	4.43329609609315e-06	-1.128466125	0.259123115	2018
192	0.004939147	0.008695652	3.60043446367921e-06	-1.979732674	0.047733575	2018
193	0.004764757	0.008695652	3.27594389681157e-06	-2.171817069	0.029869464	2018
194	0.006296566	0.008695652	2.74741393041121e-06	-1.447384039	0.147789394	2018
195	0.006762972	0.008695652	2.52667588017541e-06	-1.215864743	0.224036451	2018
196	0.007444226	0.008695652	2.33445087531174e-06	-0.819054728	0.41275519	2018
197	0.007670794	0.008695652	2.52891415029946e-06	-0.644460978	0.519276554	2018
198	0.007952622	0.008695652	2.33292300001449e-06	-0.486470404	0.626633684	2018
199	0.010016688	0.008695652	6.37525597373981e-06	0.523197459	0.600836849	2018
200	0.007884727	0.008695652	2.35659874292559e-06	-0.52824828	0.597327023	2018
201	0.008239693	0.008695652	2.52835703691983e-06	-0.286752334	0.774301962	2018
202	0.008060726	0.008695652	2.33696707128489e-06	-0.415333522	0.677897765	2018
203	0.008286731	0.008695652	2.55371692420563e-06	-0.255889906	0.798035849	2018
204	0.008334263	0.008695652	2.53707397595672e-06	-0.226886335	0.820512128	2018
205	0.0080807	0.008695652	2.33086468585315e-06	-0.402794051	0.687099738	2018
206	0.008041655	0.008695652	2.34523814984644e-06	-0.427053934	0.669340045	2018
207	0.008345704	0.008695652	2.55371692420563e-06	-0.218986432	0.826660617	2018
208	0.008943203	0.008695652	2.33086468585315e-06	0.162145975	0.871190902	2018
209	0.009276227	0.008695652	2.5391874042807e-06	0.364343333	0.715601645	2018
210	0.009255834	0.008695652	5.60591103007779e-06	0.236595167	0.81297087	2018
211	0.00902436	0.008695652	2.33895274396827e-06	0.214931014	0.829821105	2018
212	0.009442069	0.008695652	2.52891415029946e-06	0.469368837	0.638806019	2018
213	0.010443094	0.008695652	2.99599976990553e-06	1.009559148	0.31270655	2018
214	0.009825778	0.008695652	3.60043446367921e-06	0.595592443	0.551447526	2018
215	0.010439966	0.008695652	4.43043150124987e-06	0.828707946	0.407269688	2018
216	0.010411599	0.008695652	4.95462928459822e-06	0.770900518	0.4407659	2018
217	0.010137834	0.008695652	4.42657184618134e-06	0.685466458	0.49304962	2018
218	0.009704324	0.008695652	5.01555106382386e-06	0.450391673	0.652428048	2018
219	0.00913497	0.008695652	4.43043150124987e-06	0.208715974	0.83466997	2018
220	0.009714313	0.008695652	4.95245687766978e-06	0.457740291	0.647139038	2018
221	0.008705938	0.008695652	4.96106944086614e-06	0.004617982	0.996315396	2018
222	0.008210646	0.008695652	4.95136586396799e-06	-0.217963777	0.827457334	2018
223	0.008854098	0.008695652	4.9425224929626e-06	0.071269999	0.943182872	2018
224	0.008732811	0.008695652	4.98861233534584e-06	0.016636975	0.986726227	2018
225	0.007296982	0.008695652	5.58652588674115e-06	-0.591758556	0.554012279	2018
226	0.007293766	0.008695652	5.58776463434123e-06	-0.593053124	0.5531456	2018
227	0.00599627	0.008695652	6.37947119008487e-06	-1.06874011	0.285186793	2018
228	0.0086617	0.008695652	4.97767607626312e-06	-0.015218008	0.987858255	2018
229	0.008213007	0.008695652	4.45083620002616e-06	-0.2287744	0.819044265	2018
230	0.007822197	0.008695652	3.99589151213184e-06	-0.436952059	0.662146117	2018
231	0.007892122	0.008695652	3.98996648648383e-06	-0.40226989	0.687485411	2018
232	0.007885284	0.008695652	3.99252133219498e-06	-0.405563246	0.685063539	2018
233	0.012703585	0.008695652	6.61564004228002e-06	1.558240565	0.119176232	2019
234	0.011313673	0.008695652	8.26441453988284e-06	0.910682652	0.362462607	2019
235	0.005363016	0.008695652	1.25034035981531e-05	-0.942483564	0.345945122	2019
236	0.01260018	0.008695652	7.37465860385149e-06	1.437797111	0.150491629	2019
237	0.012569313	0.008695652	8.51195270975803e-06	1.327721428	0.184270152	2019
238	0.012279894	0.008695652	7.51518098267876e-06	1.307457529	0.19105737	2019
239	0.012069487	0.008695652	7.5725373880704e-06	1.226035804	0.220185202	2019
240	0.01005424	0.008695652	6.71771135413193e-06	0.524175891	0.600156208	2019
241	0.013212764	0.008695652	8.38196124466477e-06	1.560227797	0.118706059	2019
242	0.013243471	0.008695652	8.36982120422785e-06	1.571972794	0.115956861	2019
243	0.014727914	0.008695652	9.28376192101625e-06	1.979785764	0.047727607	2019
244	0.011480772	0.008695652	7.58573619098998e-06	1.011218443	0.311911891	2019
245	0.012777038	0.008695652	8.49594420213411e-06	1.400237747	0.161442136	2019
246	0.005836804	0.008695652	1.43464155539971e-05	-0.754778345	0.450381989	2019
247	0.004246458	0.008695652	6.62654112200221e-06	-1.728374653	0.083921077	2019
248	0.00388662	0.008695652	6.59857523628019e-06	-1.872115342	0.061190648	2019
249	0.003452111	0.008695652	7.37870998019876e-06	-1.930342924	0.053564362	2019
250	0.003032272	0.008695652	6.03616169254184e-06	-2.305129246	0.021159336	2019
251	0.002793258	0.008695652	5.43438110411442e-06	-2.531938594	0.011343385	2019
252	0.004416617	0.008695652	4.53777763823187e-06	-2.008742267	0.044564474	2019
253	0.0045316	0.008695652	4.17510839468172e-06	-2.037897313	0.041560203	2019
254	0.005252853	0.008695652	3.86374010525163e-06	-1.751490433	0.079861468	2019
255	0.005371282	0.008695652	4.1812878943933e-06	-1.625751976	0.104002428	2019
256	0.00571297	0.008695652	3.84765224614088e-06	-1.520579328	0.128365438	2019
257	0.004884776	0.008695652	1.0571884555672e-05	-1.172056848	0.241174233	2019
258	0.00538971	0.008695652	3.96391436151173e-06	-1.66047775	0.09681838	2019
259	0.005695072	0.008695652	4.21812935985075e-06	-1.460983345	0.144020012	2019
260	0.005603094	0.008695652	3.90071108989113e-06	-1.565835199	0.117387204	2019
261	0.005314513	0.008695652	4.34413710669555e-06	-1.622225838	0.104755001	2019
262	0.005613332	0.008695652	4.29732853055326e-06	-1.486888628	0.137044228	2019
263	0.006244875	0.008695652	3.87764943394875e-06	-1.244570652	0.213289614	2019
264	0.006080561	0.008695652	3.93962113753288e-06	-1.317527041	0.187662023	2019
265	0.006380326	0.008695652	4.26311034739345e-06	-1.121369859	0.262130461	2019
266	0.008418051	0.008695652	3.89429979653047e-06	-0.140671619	0.888129367	2019
267	0.00882853	0.008695652	4.22713858149851e-06	0.064629439	0.948469045	2019
268	0.004286413	0.008695652	9.43789040372355e-06	-1.435245607	0.151217121	2019
269	0.008829843	0.008695652	4.00579072499216e-06	0.067046887	0.946544376	2019
270	0.009580838	0.008695652	4.32031894505983e-06	0.425869664	0.670202821	2019
271	0.012941344	0.008695652	5.01672888133511e-06	1.895562586	0.058017908	2019
272	0.012731589	0.008695652	6.17417737553276e-06	1.624257423	0.10432088	2019
273	0.013454759	0.008695652	6.83448448576619e-06	1.820424124	0.068694441	2019
274	0.016351999	0.008695652	8.50842795714518e-06	2.624804257	0.008669879	2019
275	0.015701001	0.008695652	7.42422737631359e-06	2.571012299	0.010140173	2019
276	0.013731464	0.008695652	7.64448509118718e-06	1.8213583	0.06855241	2019
277	0.014927207	0.008695652	7.45383957194367e-06	2.282476884	0.022461201	2019
278	0.014364343	0.008695652	8.5114715273419e-06	1.943034204	0.052012026	2019
279	0.003886789	0.008695652	8.40984538537861e-06	-1.658243862	0.097268255	2019
280	0.011702775	0.008695652	8.37783368112144e-06	1.038927649	0.298838387	2019
281	0.011401723	0.008695652	8.18073658591493e-06	0.946113012	0.344090948	2019
282	0.010310217	0.008695652	8.51149429900901e-06	0.553417272	0.579977714	2019
283	0.00791392	0.008695652	9.27698786585251e-06	-0.256657923	0.797442856	2019
284	0.007613221	0.008695652	9.41007370196474e-06	-0.352861227	0.724192479	2019
285	0.005651509	0.008695652	1.07953183304418e-05	-0.926504105	0.354184065	2019
286	0.004497805	0.008695652	8.17817852617474e-06	-1.467906127	0.142129724	2019
287	0.003814543	0.008695652	7.52593976102838e-06	-1.779254988	0.075197967	2019
288	0.003754222	0.008695652	6.79520870411163e-06	-1.895619994	0.058010311	2019
289	0.004257244	0.008695652	6.64310246848532e-06	-1.722034102	0.085063341	2019
290	0.004421456	0.008695652	6.56956268564091e-06	-1.667578178	0.095399493	2019
291	0.012808121	0.008695652	6.5515420720832e-06	1.606685547	0.108123366	2019
292	0.011528837	0.008695652	8.1447586870931e-06	0.992740731	0.32083632	2019
293	0.006104359	0.008695652	1.22019851190155e-05	-0.741824741	0.458193528	2019
294	0.012756002	0.008695652	7.28306754457541e-06	1.504548929	0.132440085	2019
295	0.013561055	0.008695652	8.21254188423543e-06	1.697774321	0.089550364	2019
296	0.012737312	0.008695652	7.29485600450526e-06	1.496412718	0.134546137	2019
297	0.012712044	0.008695652	7.31044545975377e-06	1.485470874	0.137419133	2019
298	0.012387392	0.008695652	7.47517856865214e-06	1.350268978	0.17692972	2019
299	0.013651161	0.008695652	8.15738321729047e-06	1.735053128	0.082731395	2019
300	0.013630489	0.008695652	8.17044913905511e-06	1.726433307	0.084269488	2019
301	0.014860436	0.008695652	9.2019143210652e-06	2.032257743	0.04212757	2019
302	0.01266702	0.008695652	7.33723262698726e-06	1.466135079	0.142611491	2019
303	0.013554823	0.008695652	8.21618454928372e-06	1.695223818	0.09003297	2019
304	0.00591248	0.008695652	1.43068463226576e-05	-0.735814036	0.461843878	2019
305	0.004362884	0.008695652	6.5737254352555e-06	-1.689894873	0.091048069	2019
306	0.003982126	0.008695652	6.55368971919556e-06	-1.841208547	0.065591003	2019
307	0.003638398	0.008695652	7.29544005862032e-06	-1.872358624	0.061157005	2019
308	0.003265953	0.008695652	5.93821347934655e-06	-2.228167516	0.025869346	2019
309	0.002873214	0.008695652	5.39907463250859e-06	-2.505793248	0.012217704	2019
310	0.004436298	0.008695652	4.52873895687234e-06	-2.001497757	0.045338775	2019
311	0.004564481	0.008695652	4.16005058527185e-06	-2.025460941	0.042820055	2019
312	0.005300529	0.008695652	3.84211406558649e-06	-1.732089781	0.083257578	2019
313	0.005417821	0.008695652	4.1593676278601e-06	-1.607211171	0.108008052	2019
314	0.005740174	0.008695652	3.83459410055397e-06	-1.509274098	0.131228751	2019
315	0.0050389	0.008695652	1.04944704653785e-05	-1.128795366	0.258984168	2019
316	0.005698043	0.008695652	3.85460131736965e-06	-1.526810879	0.126808045	2019
317	0.005802254	0.008695652	4.17048722674547e-06	-1.416820428	0.156535436	2019
318	0.005737315	0.008695652	3.84273373474266e-06	-1.50913312	0.131264767	2019
319	0.0058852	0.008695652	4.20343506320295e-06	-1.370799884	0.170437347	2019
320	0.005952164	0.008695652	4.17280499540354e-06	-1.343040509	0.179258857	2019
321	0.006327013	0.008695652	3.83931222517417e-06	-1.208849433	0.226720696	2019
322	0.006278441	0.008695652	3.86257562087142e-06	-1.229918048	0.218727795	2019
323	0.006609114	0.008695652	4.16648053290779e-06	-1.02221348	0.306679872	2019
324	0.008523864	0.008695652	3.84087149493361e-06	-0.0876552	0.930150728	2019
325	0.008943835	0.008695652	4.16848914543158e-06	0.121557613	0.903249384	2019
326	0.004844909	0.008695652	9.20041492928736e-06	-1.269523957	0.204254252	2019
327	0.009275572	0.008695652	3.87176896963834e-06	0.294722529	0.768205852	2019
328	0.009937548	0.008695652	4.17739740557358e-06	0.607620216	0.543439389	2019
329	0.013058308	0.008695652	4.94561752729771e-06	1.961736545	0.049793165	2019
330	0.01324805	0.008695652	5.95619424066367e-06	1.86533034	0.062135115	2019
331	0.015642023	0.008695652	7.37719466410253e-06	2.557480618	0.010543343	2019
332	0.017190206	0.008695652	8.19464104703738e-06	2.967396801	0.003003331	2019
333	0.015909713	0.008695652	7.29602360070493e-06	2.670771253	0.00756772	2019
334	0.0162043	0.008695652	8.25486570812127e-06	2.613405035	0.008964499	2019
335	0.015183578	0.008695652	7.30758676694928e-06	2.400042231	0.01639318	2019
336	0.015389171	0.008695652	8.20703865106245e-06	2.336475589	0.019466468	2019
337	0.00452273	0.008695652	8.16590214225265e-06	-1.46028684	0.144211257	2019
338	0.012135462	0.008695652	8.16590214225265e-06	1.203738942	0.228690496	2019
339	0.011458967	0.008695652	8.1467657294907e-06	0.968138932	0.332974989	2019
340	0.011370825	0.008695652	8.19838465256481e-06	0.934302901	0.350147668	2019
341	0.008067509	0.008695652	9.19590129375882e-06	-0.207138753	0.835901498	2019
342	0.008055315	0.008695652	9.20266305014435e-06	-0.211082339	0.832823021	2019
343	0.006340207	0.008695652	1.05004604978424e-05	-0.726890189	0.467293228	2019
344	0.004562027	0.008695652	8.14609728539445e-06	-1.448292682	0.147535213	2019
345	0.004413331	0.008695652	7.306439690693e-06	-1.58425944	0.113134692	2019
346	0.004417947	0.008695652	6.56537040405474e-06	-1.669480136	0.095022264	2019
347	0.004454982	0.008695652	6.55315349544597e-06	-1.656568194	0.097606807	2019
348	0.004452821	0.008695652	6.55422548411508e-06	-1.657276838	0.097463518	2019
349	0.012749832	0.008695652	5.28975338921802e-06	1.762728039	0.077946369	2020
350	0.010857219	0.008695652	6.5992143409439e-06	0.841438728	0.400102197	2020
351	0.005883195	0.008695652	1.00600832557871e-05	-0.886717246	0.375231151	2020
352	0.011913538	0.008695652	5.9684891243124e-06	1.31715961	0.187785129	2020
353	0.012436122	0.008695652	6.75861611644823e-06	1.438789676	0.150210122	2020
354	0.011813617	0.008695652	5.99879763503969e-06	1.273031307	0.203006933	2020
355	0.011866828	0.008695652	5.98341372391862e-06	1.296420273	0.194830731	2020
356	0.011195588	0.008695652	6.05123264966392e-06	1.016264978	0.309503221	2020
357	0.012752482	0.008695652	6.68020117565813e-06	1.569611079	0.11650562	2020
358	0.012639461	0.008695652	6.71463068037493e-06	1.521965532	0.128017717	2020
359	0.014117028	0.008695652	7.42791234319264e-06	1.989189372	0.046680305	2020
360	0.010001109	0.008695652	5.49373334168462e-06	0.556965911	0.57755072	2020
361	0.011451633	0.008695652	6.64513313894243e-06	1.069114839	0.285017926	2020
362	0.00508267	0.008695652	1.14526930064275e-05	-1.067608555	0.285697123	2020
363	0.003488755	0.008695652	5.32448386611054e-06	-2.256525576	0.024037735	2020
364	0.003179446	0.008695652	5.28003513050569e-06	-2.400612439	0.016367661	2020
365	0.002581278	0.008695652	5.92193803535078e-06	-2.512581185	0.011985152	2020
366	0.003456594	0.008695652	4.76711155007327e-06	-2.39952657	0.016416288	2020
367	0.003286925	0.008695652	4.33834460794744e-06	-2.596767179	0.009410569	2020
368	0.004794655	0.008695652	3.62426316327949e-06	-2.049112428	0.040451122	2020
369	0.00513529	0.008695652	3.33451256353489e-06	-1.949745694	0.051206437	2020
370	0.006040728	0.008695652	3.08027581483394e-06	-1.512715732	0.130351882	2020
371	0.006154239	0.008695652	3.33681831678223e-06	-1.391262422	0.164145865	2020
372	0.006159392	0.008695652	3.09448275557741e-06	-1.441782669	0.149363694	2020
373	0.004158856	0.008695652	8.41042059943223e-06	-1.564373235	0.117729943	2020
374	0.005399836	0.008695652	3.17374704970155e-06	-1.850021885	0.064310395	2020
375	0.006374525	0.008695652	3.37721860626709e-06	-1.263046698	0.206572398	2020
376	0.006287439	0.008695652	3.11724817864481e-06	-1.363983727	0.172572687	2020
377	0.0061769	0.008695652	3.46046042084491e-06	-1.353999229	0.175736624	2020
378	0.006497439	0.008695652	3.40531847370015e-06	-1.191217316	0.233568283	2020
379	0.007358154	0.008695652	3.11141765171318e-06	-0.758252801	0.448299657	2020
380	0.007186652	0.008695652	3.16232462750263e-06	-0.848566898	0.396122333	2020
381	0.00748591	0.008695652	3.44488532262002e-06	-0.651786443	0.514538948	2020
382	0.009025648	0.008695652	3.12470321747646e-06	0.186682819	0.851909328	2020
383	0.009516445	0.008695652	3.38359676261907e-06	0.446215165	0.655441829	2020
384	0.003698777	0.008695652	7.51468457337575e-06	-1.822817336	0.068331061	2020
385	0.009020283	0.008695652	3.19286000635611e-06	0.181677064	0.855836167	2020
386	0.010142592	0.008695652	3.41571293536882e-06	0.782906385	0.433682088	2020
387	0.011661366	0.008695652	4.02098249602408e-06	1.478982916	0.139144881	2020
388	0.011350414	0.008695652	4.90395087507609e-06	1.198815867	0.230599551	2020
389	0.014282521	0.008695652	5.78658696375589e-06	2.322508023	0.020205597	2020
390	0.016505083	0.008695652	6.70648181762589e-06	3.015588017	0.002564815	2020
391	0.014755652	0.008695652	5.95819931795222e-06	2.482647581	0.013041004	2020
392	0.014077658	0.008695652	6.56241421343264e-06	2.100933852	0.035646773	2020
393	0.014465436	0.008695652	6.00180054092198e-06	2.355150871	0.018515187	2020
394	0.01208143	0.008695652	6.26885921179947e-06	1.352272311	0.176288219	2020
395	0.003467626	0.008695652	6.67754226075319e-06	-2.023156142	0.043057052	2020
396	0.012105009	0.008695652	6.61184398723694e-06	1.325901171	0.184872435	2020
397	0.01257228	0.008695652	6.55487388257265e-06	1.514160578	0.129985117	2020
398	0.011866462	0.008695652	6.76972046836174e-06	1.218666216	0.222970906	2020
399	0.010320844	0.008695652	7.47004914150933e-06	0.594624498	0.552094501	2020
400	0.010149275	0.008695652	7.53170057165775e-06	0.529669787	0.596340899	2020
401	0.005703129	0.008695652	8.68729466081392e-06	-1.015302109	0.309961839	2020
402	0.003737941	0.008695652	6.59214333307725e-06	-1.93093603	0.053490964	2020
403	0.003278319	0.008695652	6.02248290794123e-06	-2.207485187	0.027280181	2020
404	0.003319964	0.008695652	5.38019889766656e-06	-2.317580943	0.020472107	2020
405	0.003679976	0.008695652	5.27109711114435e-06	-2.1846354	0.02891559	2020
406	0.00373131	0.008695652	5.25076175362931e-06	-2.166459395	0.030276099	2020
407	0.012824836	0.008695652	5.25112724247097e-06	1.801930277	0.071556376	2020
408	0.011009447	0.008695652	6.5287249317613e-06	0.905546415	0.365175982	2020
409	0.006805462	0.008695652	9.80435160516381e-06	-0.603665002	0.546066387	2020
410	0.012220409	0.008695652	5.8374188422188e-06	1.458877381	0.14459886	2020
411	0.013031436	0.008695652	6.56470049258615e-06	1.692232873	0.090601581	2020
412	0.012218859	0.008695652	5.83822516471536e-06	1.458134924	0.144803357	2020
413	0.012194806	0.008695652	5.85054599327174e-06	1.446654583	0.14799369	2020
414	0.012099005	0.008695652	5.89612509592189e-06	1.401598375	0.161035212	2020
415	0.01306063	0.008695652	6.55010123424303e-06	1.705524798	0.088096591	2020
416	0.013046898	0.008695652	6.55702767496716e-06	1.699260942	0.089270028	2020
417	0.014224963	0.008695652	7.37307178397193e-06	2.036323401	0.041717891	2020
418	0.011951437	0.008695652	5.95540374792472e-06	1.334136079	0.182159264	2020
419	0.012778662	0.008695652	6.67120888992086e-06	1.580804357	0.113922778	2020
420	0.005114729	0.008695652	1.14383729159733e-05	-1.058797551	0.289691989	2020
421	0.003704144	0.008695652	5.24524215177985e-06	-2.179460408	0.029297483	2020
422	0.003254315	0.008695652	5.25112724247097e-06	-2.374539494	0.017570856	2020
423	0.002807519	0.008695652	5.84143661601644e-06	-2.436227061	0.014841365	2020
424	0.003499881	0.008695652	4.75011766380662e-06	-2.38395395	0.017127745	2020
425	0.003341038	0.008695652	4.31742248992354e-06	-2.577008868	0.009965939	2020
426	0.004816773	0.008695652	3.61529867660117e-06	-2.040018535	0.04134848	2020
427	0.005154453	0.008695652	3.32676367021902e-06	-1.941508833	0.052196589	2020
428	0.006065173	0.008695652	3.07023387236507e-06	-1.501236592	0.133294379	2020
429	0.006174238	0.008695652	3.32842528636899e-06	-1.382053199	0.166955367	2020
430	0.0062199	0.008695652	3.07023387236507e-06	-1.412932468	0.157675581	2020
431	0.004161567	0.008695652	8.40925256872042e-06	-1.563546982	0.117923994	2020
432	0.006127185	0.008695652	3.1063105804754e-06	-1.457308971	0.145031111	2020
433	0.006485713	0.008695652	3.33451256353489e-06	-1.210219558	0.226194655	2020
434	0.006385731	0.008695652	3.08069419852256e-06	-1.31605135	0.188156808	2020
435	0.006604626	0.008695652	3.37060506112041e-06	-1.13895229	0.254723054	2020
436	0.00666844	0.008695652	3.34606485520255e-06	-1.108235322	0.2677602	2020
437	0.007444498	0.008695652	3.07669006592536e-06	-0.71329459	0.475663484	2020
438	0.007396298	0.008695652	3.09682762990829e-06	-0.738361693	0.460294686	2020
439	0.007836856	0.008695652	3.33704780511459e-06	-0.470120071	0.638269235	2020
440	0.009126175	0.008695652	3.08277514561239e-06	0.245202505	0.806299637	2020
441	0.009618091	0.008695652	3.33933180685821e-06	0.504786363	0.613708895	2020
442	0.004000298	0.008695652	7.41009865232569e-06	-1.724869915	0.084550918	2020
443	0.009390535	0.008695652	3.13865873201438e-06	0.392228672	0.694889261	2020
444	0.010316475	0.008695652	3.34628621065851e-06	0.886041377	0.375595231	2020
445	0.011791696	0.008695652	3.9603373172771e-06	1.555754194	0.119766554	2020
446	0.012289888	0.008695652	4.77155626334639e-06	1.645419293	0.099883374	2020
447	0.015683141	0.008695652	5.93604155851521e-06	2.867957007	0.004131317	2020
448	0.016835877	0.008695652	6.5604534467848e-06	3.178114038	0.001482364	2020
449	0.014966811	0.008695652	5.86023896479671e-06	2.590538853	0.00958258	2020
450	0.015588389	0.008695652	6.62367654215334e-06	2.678194512	0.007402022	2020
451	0.014818381	0.008695652	5.85406052695631e-06	2.530558698	0.011388103	2020
452	0.013909451	0.008695652	6.70026989586974e-06	2.014225478	0.043985866	2020
453	0.003843621	0.008695652	6.55184219700855e-06	-1.895578902	0.058015749	2020
454	0.012266228	0.008695652	6.53639787176471e-06	1.396590368	0.162536788	2020
455	0.012626155	0.008695652	6.52735928194655e-06	1.53843583	0.123942087	2020
456	0.012485034	0.008695652	6.59608750774567e-06	1.475452205	0.140091009	2020
457	0.010514039	0.008695652	7.38568839353132e-06	0.66909945	0.503432041	2020
458	0.010515084	0.008695652	7.38518898239168e-06	0.669506664	0.503172331	2020
459	0.006475515	0.008695652	8.46198678108876e-06	-0.763209128	0.445338686	2020
460	0.003908736	0.008695652	6.52507547440005e-06	-1.873971975	0.060934288	2020
461	0.00386531	0.008695652	5.85793250404171e-06	-1.995747999	0.04596136	2020
462	0.003705725	0.008695652	5.25548884893201e-06	-2.17664532	0.029507041	2020
463	0.003739402	0.008695652	5.24745837381588e-06	-2.163608676	0.030494395	2020
464	0.003752881	0.008695652	5.24189689113667e-06	-2.158868966	0.030860334	2020
